# Supplementary material for: P-Glycoprotein Inhibitors Differently Affect Toxoplasma gondii, Neospora caninum and Besnoitia besnoiti Proliferation in Bovine Primary Endothelial Cells
Source: Pathogens. 2021 Mar 25;10(4):395. doi: 10.3390/pathogens10040395 (PMC8065907; doi:10.3390/pathogens10040395)
Supplement: Supplementary file 1 [file pathogens-10-00395-s001.zip]

Archive with 4 entries (4 files):
-  Figure S1.tif
- Figure S2.tif
- Figure S3.tif
- Figure S4.tif
